# Supplementary material for: The Effects of the Fire Hose Square Knot Browser as a Foraging Enrichment Device on the Behavior of Captive Macaca fascicularis
Source: Vet Sci. 2024 Nov 1;11(11):535. doi: 10.3390/vetsci11110535 (PMC11598876; doi:10.3390/vetsci11110535)
Supplement: Supplementary file 1 [file vetsci-11-00535-s001.zip]

Archive with 1 entries (1 files):
- vetsci-3199058-supplementary.pdf
